# Supplementary material for: Screening and Genomic Profiling of Antimicrobial Bacteria Sourced from Poultry Slaughterhouse Effluents: Bacteriocin Production and Safety Evaluation
Source: Genes (Basel). 2024 Dec 2;15(12):1564. doi: 10.3390/genes15121564 (PMC11675979; doi:10.3390/genes15121564)
Supplement: Supplementary file 1 [file genes-15-01564-s001.zip]

Archive with 1 entries (1 files):
- genes-3337132-supplementary.pdf
